# Supplementary material for: Spatio-Temporal Patterns of the SARS-CoV-2 Epidemic in Germany
Source: Entropy (Basel). 2023 Jul 29;25(8):1137. doi: 10.3390/e25081137 (PMC10453630; doi:10.3390/e25081137)
Supplement: Supplementary file 1 [file entropy-25-01137-s001.zip]

Archive with 1 entries (1 files):
- entropy-2490902-supplementary.pdf
